# Supplementary material for: Influence of the Production System (Intensive vs. Extensive) at Farm Level on Proximate Composition and Volatile Compounds of Portuguese Lamb Meat
Source: Foods. 2021 Jun 22;10(7):1450. doi: 10.3390/foods10071450 (PMC8307059; doi:10.3390/foods10071450)
Supplement: Supplementary file 1 [file foods-10-01450-s001.zip]

Archive with 1 entries (1 files):
- foods-1235643-supplementary.pdf
